# Supplementary material for: Discovery of the first succulent bamboo (Poaceae, Bambusoideae) in a new genus from Laos’ karst areas, with a unique adaptation to seasonal drought
Source: PhytoKeys. 2020 Aug 21;156:125–37. doi: 10.3897/phytokeys.156.51636 (PMC7455575; doi:10.3897/phytokeys.156.51636)
Supplement: XML Treatment for Laobambos [file phytokeys.156.51636-treatment1.xml]

<!DOCTYPE tp:taxon-treatment
  PUBLIC "-//TaxonX//DTD Taxonomic Treatment Publishing DTD v0 20100105//EN" "tax-treatment-NSO.dtd">
<tp:taxon-treatment xmlns:tp="http://www.plazi.org/taxpub"><tp:treatment-meta><kwd-group><label>Taxon classification</label><kwd><named-content xmlns:xlink="http://www.w3.org/1999/xlink" content-type="kingdom">Plantae</named-content></kwd><kwd><named-content xmlns:xlink="http://www.w3.org/1999/xlink" content-type="order">Poales</named-content></kwd><kwd><named-content xmlns:xlink="http://www.w3.org/1999/xlink" content-type="family">Poaceae</named-content></kwd></kwd-group><mixed-citation publication-type="journal"><person-group><name><surname>Haevermans</surname><given-names>Thomas</given-names></name><name><surname>Mantuano</surname><given-names>Dulce</given-names></name><name><surname>Zhou</surname><given-names>Meng-Yuan</given-names></name><name><surname>Lamxay</surname><given-names>Vichith</given-names></name><name><surname>Haevermans</surname><given-names>Agathe</given-names></name><name><surname>Blanc</surname><given-names>Patrick</given-names></name><name><surname>Li</surname><given-names>De-Zhu</given-names></name></person-group><article-title>Discovery of the first succulent bamboo (<tp:taxon-name><tp:taxon-name-part taxon-name-part-type="family">Poaceae</tp:taxon-name-part></tp:taxon-name>, <tp:taxon-name><tp:taxon-name-part taxon-name-part-type="subfamily">Bambusoideae</tp:taxon-name-part></tp:taxon-name>) in a new genus from Laos’ karst areas, with a unique adaptation to seasonal drought</article-title><source>PhytoKeys</source><day>21</day><month>8</month><year>2020</year><volume>156</volume><fpage>125</fpage><lpage>137</lpage><pub-id pub-id-type="doi">10.3897/phytokeys.156.51636</pub-id></mixed-citation></tp:treatment-meta><tp:nomenclature><tp:taxon-name><object-id xmlns:xlink="http://www.w3.org/1999/xlink" content-type="arpha" xlink:type="simple">BA399C4F-318E-5580-AC1A-72AACCC535A0</object-id>
            <tp:taxon-name-part taxon-name-part-type="genus" reg="Laobambos">Laobambos</tp:taxon-name-part>
            <object-id xmlns:xlink="http://www.w3.org/1999/xlink" content-type="ipni" xlink:type="simple">urn:lsid:ipni.org:names:77211170-1</object-id>
          </tp:taxon-name><tp:taxon-authority>Haev., Lamxay &amp; D.Z.Li</tp:taxon-authority><tp:taxon-status xmlns:xlink="http://www.w3.org/1999/xlink" xlink:type="simple">gen. nov.</tp:taxon-status></tp:nomenclature><tp:treatment-sec sec-type="type species" id="SECID0EUGAE"><title>Type species.</title><p><italic><tp:taxon-name><tp:taxon-name-part taxon-name-part-type="genus" reg="Laobambos">Laobambos</tp:taxon-name-part> <tp:taxon-name-part taxon-name-part-type="species" reg="calcareus">calcareus</tp:taxon-name-part></tp:taxon-name></italic> Haev., Lamxay &amp; D.Z.Li.</p></tp:treatment-sec></tp:taxon-treatment>
