# Supplementary material for: Discovery of the first succulent bamboo (Poaceae, Bambusoideae) in a new genus from Laos’ karst areas, with a unique adaptation to seasonal drought
Source: PhytoKeys. 2020 Aug 21;156:125–37. doi: 10.3897/phytokeys.156.51636 (PMC7455575; doi:10.3897/phytokeys.156.51636)
Supplement: XML Treatment for Laobambos calcareus [file phytokeys.156.51636-treatment2.xml]

<!DOCTYPE tp:taxon-treatment
  PUBLIC "-//TaxonX//DTD Taxonomic Treatment Publishing DTD v0 20100105//EN" "tax-treatment-NSO.dtd">
<tp:taxon-treatment xmlns:tp="http://www.plazi.org/taxpub"><tp:treatment-meta><kwd-group><label>Taxon classification</label><kwd><named-content xmlns:xlink="http://www.w3.org/1999/xlink" content-type="kingdom">Plantae</named-content></kwd><kwd><named-content xmlns:xlink="http://www.w3.org/1999/xlink" content-type="order">Poales</named-content></kwd><kwd><named-content xmlns:xlink="http://www.w3.org/1999/xlink" content-type="family">Poaceae</named-content></kwd></kwd-group><mixed-citation publication-type="journal"><person-group><name><surname>Haevermans</surname><given-names>Thomas</given-names></name><name><surname>Mantuano</surname><given-names>Dulce</given-names></name><name><surname>Zhou</surname><given-names>Meng-Yuan</given-names></name><name><surname>Lamxay</surname><given-names>Vichith</given-names></name><name><surname>Haevermans</surname><given-names>Agathe</given-names></name><name><surname>Blanc</surname><given-names>Patrick</given-names></name><name><surname>Li</surname><given-names>De-Zhu</given-names></name></person-group><article-title>Discovery of the first succulent bamboo (<tp:taxon-name><tp:taxon-name-part taxon-name-part-type="family">Poaceae</tp:taxon-name-part></tp:taxon-name>, <tp:taxon-name><tp:taxon-name-part taxon-name-part-type="subfamily">Bambusoideae</tp:taxon-name-part></tp:taxon-name>) in a new genus from Laos’ karst areas, with a unique adaptation to seasonal drought</article-title><source>PhytoKeys</source><day>21</day><month>8</month><year>2020</year><volume>156</volume><fpage>125</fpage><lpage>137</lpage><pub-id pub-id-type="doi">10.3897/phytokeys.156.51636</pub-id></mixed-citation></tp:treatment-meta><tp:nomenclature><tp:taxon-name><object-id xmlns:xlink="http://www.w3.org/1999/xlink" content-type="arpha" xlink:type="simple">847DC071-A953-5E24-81F0-ACB2719CC913</object-id>
            <tp:taxon-name-part taxon-name-part-type="genus" reg="Laobambos">Laobambos</tp:taxon-name-part>
            <tp:taxon-name-part taxon-name-part-type="species" reg="calcareus">calcareus</tp:taxon-name-part>
            <object-id xmlns:xlink="http://www.w3.org/1999/xlink" content-type="ipni" xlink:type="simple">urn:lsid:ipni.org:names:77211171-1</object-id>
          </tp:taxon-name><tp:taxon-authority>Haev., Lamxay &amp; D.Z.Li</tp:taxon-authority><tp:taxon-status xmlns:xlink="http://www.w3.org/1999/xlink" xlink:type="simple">sp. nov.</tp:taxon-status></tp:nomenclature><tp:treatment-sec sec-type="material" id="SECID0ENIAE"><title>Type.</title><p>Laos • sterile; Khammouane province, Phou Hin Boun, Ban Natan (ບ້ານ​ນາ​ຕານ) area, in bare-rock cracks on slopes of karstic area dolines close to the Canopy Raft camp; <named-content xmlns:xlink="http://www.w3.org/1999/xlink" content-type="dwc:verbatimCoordinates" xlink:type="simple"><named-content content-type="geo-json" specific-use="{&#34;type&#34;:&#34;Point&#34;,&#34;coordinates&#34;:[104.800167,17.983500]}" id="NCID0EWIAE" xlink:type="simple">17°59.01'N, 104°48.01'E</named-content></named-content>; elev. 265 m; May 2012; <italic>T. Haevermans</italic>, <italic>V. Lamxay, P. Blanc &amp; F. Hallé, TH852</italic> (holotype HNL!; isotypes: P! (mounted on 4 sheets), K!, KUN!); .</p></tp:treatment-sec><tp:treatment-sec sec-type="diagnosis" id="SECID0E6IAE"><title>Diagnosis.</title><p>Similar to <tp:taxon-name><tp:taxon-name-part taxon-name-part-type="genus" reg="Bonia">Bonia</tp:taxon-name-part> <tp:taxon-name-part taxon-name-part-type="species" reg="saxatilis">saxatilis</tp:taxon-name-part> <tp:taxon-name-part taxon-name-part-type="infraspecific-rank">var.</tp:taxon-name-part> <tp:taxon-name-part taxon-name-part-type="variety" reg="solida">solida</tp:taxon-name-part></tp:taxon-name> in habit but differs in its succulent culms, persistent culm-sheaths, the unequal structure of its internode pattern, and the absence of culm leaf blade, auricles, or oral setae.</p><p>The generic name indicates that the new taxon is restricted to Laos, and the specific epithet emphasizes that the species is restricted to bare karstic crevices.</p><p>Shrubby, clumping (non-running) bamboo exclusively growing in karstic rock crevices. Clumps 2–3 m high, 2–3 m in diameter, often with more than 50 culms simultaneously alive per mature clump, with several persistent withered dry old culms; rhizomes pachymorph, short-necked, non-succulent; culms straight, each internode slightly wavy, 6–10 mm in diameter when full of water, cross-section rounded (4–6 mm in diameter when dormant and dry, cross-section star-shaped), solid, and storing water within its mass, deep-green with longitudinal lines of whitish bloom corresponding to the wrinkles (tips of the cross-section star-shape arms) when the bamboo culm shrinks in the dry season; when dried with hot-air for preserving the sample as a herbarium specimen, a thin black wax layer flakes off the culm and greases the paper used for drying; culm leaf, 57 × 12 mm, acute, apical part slightly pubescent but devoid of auricles, cilia or a blade, persisting on culms; no transition between the culm leaf (devoid of blade) and foliage leaf (with inner and outer ligule, pulvinus and fully developed blade). Plant architecture: each culm with a very long first internode, followed by successively shorter and shorter ones (typically 60 cm/40 cm/25 cm/etc., cf. Fig. <xref ref-type="fig" rid="F4">4</xref>); branch complement always consisting of a single intravaginal branch (Fig. <xref ref-type="fig" rid="F1">1D</xref>); alternate branching pattern with each branch being roughly as long as the sum of the remaining segments of the main culm, and with the same diameter as the adjacent internode just after the branching (cf. Fig. <xref ref-type="fig" rid="F4">4</xref>); internode length variation likely dependent on the availability of water during elongation; leaf-complement consisting of around 6–7 non-succulent foliage leaves (Fig. <xref ref-type="fig" rid="F1">1B</xref>); foliage leaves consistently deciduous during the resting dry season, blades 12–16 mm wide, (50–)80–130(–140) mm long, pseudo-petiole 2–3 mm long with a slightly swollen pulvinus at the base, inner and outer ligules bearing cilia 1 mm long, shoulders asymmetrical, auricles absent. Inflorescences, flowers and caryopsis presently unknown.</p></tp:treatment-sec><tp:treatment-sec sec-type="material" id="SECID0EJKAE"><title>Other specimens examined.</title><p>Laos • sterile; Khammouane province, Haute vallée de la Hin Boun; 16 January 2012; <italic>F. Hallé et al. 4966</italic> (HNL!, P!) • sterile; Khammouane province, Pan a’m, the hill behind Ban Natan, Konglor Cave, 08 April 2013, <italic>T. Zhang et al. 13CS6294</italic> (KUN!).</p></tp:treatment-sec><tp:treatment-sec><!--Section generated to contain objects referenced in tp:taxon-treatment.--><fig id="F4" position="float" orientation="portrait"><object-id xmlns:xlink="http://www.w3.org/1999/xlink" content-type="doi" xlink:type="simple">10.3897/phytokeys.156.51636.figure4</object-id><object-id xmlns:xlink="http://www.w3.org/1999/xlink" content-type="arpha" xlink:type="simple">584AC69B-FBED-5AFF-8D22-C5E69A430EBB</object-id><label>Figure 4.</label><caption><p>Scheme detailing <italic><tp:taxon-name><tp:taxon-name-part taxon-name-part-type="genus" reg="Laobambos">Laobambos</tp:taxon-name-part> <tp:taxon-name-part taxon-name-part-type="species" reg="calcareus">calcareus</tp:taxon-name-part></tp:taxon-name></italic> culm architecture illustrating the much elongated first internode, alternate branching with branch diameter matching the diameter of adjacent culm segment, and length of branches not exceeding the total length of the culm. (Illustration credit Agathe Haevermans).</p></caption><graphic xmlns:xlink="http://www.w3.org/1999/xlink" xlink:href="phytokeys-156-125-g004.jpg" position="float" orientation="portrait" xlink:type="simple" id="oo_444880.jpg"><uri content-type="original_file" xlink:type="simple">https://binary.pensoft.net/fig/444880</uri></graphic></fig><fig id="F1" position="float" orientation="portrait"><object-id xmlns:xlink="http://www.w3.org/1999/xlink" content-type="doi" xlink:type="simple">10.3897/phytokeys.156.51636.figure1</object-id><object-id xmlns:xlink="http://www.w3.org/1999/xlink" content-type="arpha" xlink:type="simple">A03355AA-4448-57B8-B7E9-E7BE68219E34</object-id><label>Figure 1.</label><caption><p><italic><tp:taxon-name><tp:taxon-name-part taxon-name-part-type="genus" reg="Laobambos">Laobambos</tp:taxon-name-part> <tp:taxon-name-part taxon-name-part-type="species" reg="calcareus">calcareus</tp:taxon-name-part></tp:taxon-name></italic>. <bold>A</bold> Adult plant in habitat at the type locality during rainy season <bold>B</bold> detail of foliage leaves <bold>C</bold> detail of the waxy marks on fresh inflated culms, revealing the ridges present on the dried-state culm during the dormant period <bold>D</bold> detail of a node and a branch complement <bold>E</bold> view of base of the clump showing the greenish inflated fresh live culms, along with ridged dehydrated brown dead culms. (Photo credit Thomas Haevermans 05/2012).</p></caption><graphic xmlns:xlink="http://www.w3.org/1999/xlink" xlink:href="phytokeys-156-125-g001.jpg" position="float" orientation="portrait" xlink:type="simple" id="oo_444877.jpg"><uri content-type="original_file" xlink:type="simple">https://binary.pensoft.net/fig/444877</uri></graphic></fig></tp:treatment-sec></tp:taxon-treatment>
